# Supplementary material for: Journal Impact Factor: Do the Numerator and Denominator Need Correction?
Source: PLoS One. 2016 Mar 15;11(3):e0151414. doi: 10.1371/journal.pone.0151414 (PMC4792445; doi:10.1371/journal.pone.0151414)
Supplement: S1 Dataset — (XLS) [file pone.0151414.s001.xls]

## Sheet: original responses
American Journal of Ophthalmology	Cornea	Current Opinion in Ophthalmology	Cutaneous and Ocular Toxicology	Experimental Eye Research	Eye & Contact Lens-Science and Clinical Practice	Graefes Archive for Clinical and Experimental Ophthalmology	Investigative Ophthalmology & Visual Science	Journal of Aapos	Journal of Cataract and Refractive Surgery	Journal of Glaucoma	Journal of Neuro-Ophthalmology	Journal of Ocular Pharmacology and Therapeutics	Journal of Ophthalmology	Journal of Pediatric Ophthalmology & Strabismus	Journal of Refractive Surgery	Journal of Vision	Jama Ophthalmology (changed from Arch Ophthalmol-Chic)	Molecular Vision	Ocular Surface	Ophthalmic Plastic and Reconstructive Surgery	Ophthalmic Genetics	Ophthalmology	Optometry-Journal of the American Optometric Association	Optometry and Vision Science	Ophthalmic Surgery Lasers & Imaging Retina	Retina-The Journal of Retinal and Vitreous Diseases	Seminars in Ophthalmology	Survey of Ophthalmology	Visual Neuroscience
1	1	1	1	8	1	1	8	1	1	1	1	1	1	1	1	5	1	5	1	1	1	1	1	1	1	1	1	1	10
5	6	6	1	5	1	3	8	1	4	5	3	4	4	2	2	5	2	6	1	1	2	4	3	3	1	1	8	7	9
5	7	5	3	7	1	1	8	5	6	5	5	6	7	4	4	8	6	7	4	4	7	7	5	6	6	7	4	4	9
1	0	0	0	6	0	2	3	0	0	0	0	0	7	0	0	0	5	4	0	0	0	8	0	0	0	10	0	0	9
7	7	6	4	8	6	7	9.5	0	5	6	8	7	7	0	0	8	7	7	0	0	0	8.5	0	0	0	8	7	7	8.5
7	2	5	2	8	2	5	8	4	5	6	6	2	2	2	2	5	8	7	2	2	6	8	7	7	2	5	4	8	8
9	6	4	0	5	0	6	9	5	6	6	5	0	0	0	0	0	8	7	0	0	0	8	0	0	0	9	0	7	8
9	7	5		8	5	4	10	7	6	6	7	5	4	6	4	5	8	8	6			7	1	7	5	6		6	8
8	6	2	0	6	0	6	8	0	8	7	6	0	7	0	7	9	8	0	0	0	0	7	3	5	5	0	0	2	8
10	7.5	2	3.5	9.5	2.2	4.3	9.2	4.1	9.2	6.8	5	3.5	3.2	4.3	4.9	7	9.6	8.2	3	4.2	4.9	10	1.5	1.8	2.1	8.9	3.5	6	7.2
7	5	4	1	8	4	6	10	7	7	7	7	5	3	5	5	6	7	6	3	3	3	10	7	8	3	7	5	9	7
9	7.5	6	5	7.5	4	8.5	9	8	6	5.5	5.5	5	6	6.5	6	4.5	9	7	6.5	9	8	9.5	4	4	5	7	7.5	8.5	7
8	6	6	4	6	4	7	8	6	7	6	6	6	5	6	6	6	8	6	6	6	6	10	3	3	7	7	6	8	7
10	6	9	5	9	7	9	10	5	7	7	7	7	7	7	7	6	10	6	6	7	7	8	6	6	7	7	5	8	7
9	0	7	0	5	0	7	10	0	0	5	8	0	0	0	0	6	6	0	0	0	0	5	3	9	0	0	5	6	7
10	8	7	4	8	8	6	10	5	5	5	7	3	5	4	3	6	3	6	4	5	5	7	5	6	4	7	3	5	7
6	3	1	0	8	0	4	7	2	3	3	2	4	3	2	2	2	6	5	2	1	3	3	2	2	1	6	2	5	7
8	5	3	0	6	0	7	8	6	6	6	6	0	4	5	0	6	7	0	0	0	0	9	5	7	6	7	4	4	7
5	3	2	2	8	3	5	9	1	2	4	2	4	4	3	1	3	3	5	3	3	3	4	1	1	3	3	3	3	7
0	0	0	0	5	0	0	9	0	0	0	0	0	0	0	0	0	0	5	0	0	0	0	0	0	0	0	0	0	7
7	0	0	0	6	0	7.5	8.5	3	0	5	5.5	4.5	3	2	0	6	7	5.5	0	0	4.5	7	3	4	0	6.5	0	7.5	6
8	9	8	3	5	9	8	10	7	8	7	7	6	6	6	6	6	8	6	6	7	5	9	5	10	6	7	7	7	6
9	2	4	1	3	2	5	10	8	3	5	8	1	1	4	1	1	9	7	2	4	5	9	1	1	2	8	4	7	6
7	4	4	3	5	4	7	7	2	4	4	5	7	6	4	3	4	7	7	5	3	6	8	4	5	3	4	3	3	6
0	0	0	0	0	0	3	6	0	0	0	0	0	0	0	0	10	0	0	0	0	0	0	0	5	0	0	0	0	6
9	0	0	0	7	0	8	10	0	0	0	0	0	0	0	0	7	8	9	0	0	0	0	0	0	0	0	0	0	6
10	8	5	1	7	1	10	10	1	7	8	5	5	2	6	5	1	9	8	1	7	5	10	1	1	5	8	6	9	5
10	8	8	5	3	2	5	3	10	10	8	8	8	8	8	10	8	9	8	8	8	8	10	8	8	8	8	8	8	5
4	4	7	5	7	5	5	10	8	5	4	4	7	5	5	5	5	5	7	4	5	5	7	5	5	5	5	7	7	5
8	9	7	5	6	5	5	7	0	9	8	7	7	7	7	9	7	7	7	8	7	7	10	7	6	6	7	5	5	5
5	5	5	5	4	5	6	8	4	3	5	5	4	5	4	5	4	6	5	5	4	4	7	5	3	3	6	5	5	5
9	3	4	1	5	4	4	9	3	4	4	5	5	5	4	3	6	6	6	3	4	4	3	5	5	4	6	2	3	5
5	0	5	0	4	0	0	7	0	0	0	6	0	5	0	0	0	0	6	0	0	0	6	0	0	0	5	0	0	5
0	0	0	0	2	0	0	3	0	0	0	0	0	0	0	0	10	0	0	0	0	0	0	0	4	0	0	0	0	5
5	5	7	0	6	0	0	8	0	0	5	0	0	0	0	0	8	0	0	0	0	0	0	0	4	0	0	0	0	5
0	0	0	0	0	0	0	0	0	0	0	0	0	4	0	0	9	0	0	0	0	0	0	0	0	0	0	0	0	5
8	6	8	4	5	4	7	7	7	6	7	7	5	5	5	4	4	8	6	4	7	6	8	7	6	5	6	6	5	4
7	5	5	0	4	0	3	6	0	7	0	0	4	0	0	0	0	8	5	0	0	0	8	0	0	2	0	5	5	4
5	0	4	0	3	0	0	6	0	0	4	0	0	5	0	0	3	0	4	0	0	3	6	0	0	0	0	4	4	4
9.4	8	5	3	3	2	5	10	8	7.5	8	4	3.5	4	4	6	2	10	4	3	8	2.5	10	1	1	6.5	8	2	4	4
7	4	4	3	4	2	2	6	2	2	2	3	3	7	2	3	5	4	4	3	3	4	6	5	6	4	5	6	3	4
0	0	0	0	0	0	0	7	0	0	0	0	0	0	0	0	7	0	0	0	0	0	4	0	0	0	0	0	0	4
0	0	0	0	2	0	2.1	4	0	0	0	0	3	0	0	0	0	0	3	0	0	0	0	0	0	0	0	0	0	3.5
9.5	9.5	7	5	3	3	8	6	9.5	9.5	9.5	5	3	8	8	5	1	5	2	2	9.5	2	9.5	1	1	3	8	3	9	3
8	8	5	2	4	2	3	9	4	6	3	3	3	2	3	2	3	8	5	5	3	4	9	3	3	3	5	4	5	3
4	7	2	2	4	5	6	9	1	3	5	5	5	5	5	6	5	7	4	6	6	4	8	8	8	5	5	3	5	3
1	2	1	1	6	1	3	10	1	1	2	2	1	1	2	2	1	10	6	1	1	1	1	1	1	1	1	1	3	3
0	0	0	0	8	0	0	9	0	0	0	0	0	0	0	0	0	0	9	0	0	0	0	0	0	0	5	0	0	3
8	4	9	2	3	2	3	6	4	3	3	4	2	1	3	2	2	9	4	3	8	4	9	4	2	2	3	2	6	2
0	0	3	0	1	0	3	1	0	0	2	0	4	2	0	0	4	0	1	0	5	0	4	0	0	0	0	5	5	2
9	5	3	1	3	0	0	0	0	5	3	3	2	1	4	3	4	8	3	2	5	2	10	2	2	3	6	2	5	2
6	2	3	1	3	1	2	6	1	2	1	3	3	1	1	2	2	3	3	4	2	2	5	3	2	1	2	4	4	2
7	4	2	0	6	1	2	10	2	5	1	1	2.2	1	2.2	2	5	6	5	1	2	6	7	0	0	0	1	1	3	2
1	4	2	6	1	6	3	1	6	7	3	7	4	6	5	7	5	2	2	4	5	1	2	6	3	1	1	5	2	2
5.5	5	1	1	3	2	2	8	1	2	1	1	2	1	1	1	1	8	4	1	1	1	7.5	1	1.5	0.5	2	1	4	1.2
10	4	3	1	4	1	4	8	1	4	3	4	2	1	1	4	1	7	1	1	1	1	8	1	1	6	4	1	8	1
10	8	8	6	8	7	6	9	0	7	6	0	6	0	0	0	0	9	0	10	0	0	9	0	8	0	7	0	10	0
8	0	0	0	0	0	7	8	0	0	0	10	0	0	0	0	0	0	0	0	0	0	9	0	0	0	0	0	10	0
10	9	9	0	9	0	10	10	10	8	9	9	0	0	8	0	0	10	0	0	0	0	10	0	0	0	9	8	9	0
8	6	3	0	6	0	7	7	0	5	7	0	5	5	5	0	0	4	0	4	0	0	10	0	0	3	3	0	9	0
6	0	7	0	0	0	6	8	0	5	0	0	0	0	0	0	0	8	0	0	0	0	9	0	0	0	0	0	9	0
9.5	0	8.3	0	8.2	0	9	9.4	0	0	0	7.5	0	6.5	0	0	0	9.8	0	0	0	0	10	0	0	6.5	9.4	0	8.5	0
10	10	5	0	5	5	5	10	0	10	10	0	7	0	10	10	5	10	0	10	0	0	10	0	0	4	10	0	8	0
8	0	4	0	9	0	8	9	0	0	0	0	0	8	0	0	0	8	0	0	0	0	8	0	0	0	8.5	0	8	0
8	5	5	0	6	0	3	9	0	6	5	3	0	0	4	4	6	9	8	0	4	4	9	0	0	4	7	0	8	0
9	5	6	2	7	0	3	9	0	0	5	0	6	4	0	0	0	9	3	0	0	4	9	6	0	0	5	0	8	0
8	0	4	0	0	0	8	9	8	0	0	0	0	0	8	0	0	9	0	0	0	0	8	5	7	0	0	0	8	0
9	0	0	0	0	0	0	8	8	0	0	0	0	0	10	9	0	9	0	0	0	0	10	0	0	0	0	0	8	0
7	0	0	0	0	0	0	6	9	7	0	0	0	0	6	0	0	0	0	0	0	0	0	0	0	0	0	0	8	0
6	5	0	0	6	0	6	9	7.5	0	0	0	0	0	7	0	7	8.5	0	0	0	0	0	4	9	0	7	0	7.8	0
7	7	3	2	0	0	0	6	7	7	6	5	0	0	4	5	0	7	0	0	0	0	0	0	0	0	0	4	7	0
8	0	6	0	10	0	9	10	0	0	0	0	0	8	0	8	8	8	10	0	0	0	0	0	0	8	10	0	7	0
9	8	6	0	6	0	6	6	3	6	7	5	0	0	0	0	0	6	0	0	4	0	8	0	0	6	6	0	7	0
8	7	5	0	7	4	7	9	7	6	6	8	6	7	6	6	0	7	0	0	5	0	7	5	5	0	6	0	7	0
9	7	6	0	0	0	5	8	0	7	6	6	0	2	0	0	0	6	0	0	0	0	10	0	0	4	8	4	6	0
7.5	7	4	0	6	5	5	8.5	2.5	5	0	0	0	4	4	0	0	8.5	0	0	0	0	8	4.5	7.5	0	0	0	6	0
5	0	6	0	0	0	0	9	9	4	7	6	0	6	6	0	0	4	0	0	0	0	7	0	0	0	0	0	6	0
6	0	0	0	0	0	6	8	0	0	0	0	0	0	0	0	0	0	0	0	0	0	6	0	0	0	0	0	6	0
10	0	10	0	5	0	5	10	0	9	9	0	5	10	0	4	0	10	0	0	5	0	10	0	0	0	9	8	5	0
9	5	7	6	9	3	3	10	4	5	8	7	6	4	6	0	0	7	4	0	5	4	9	0	0	7	10	5	5	0
6	0	9	0	2	0	8	1	0	0	0	0	0	0	0	0	10	4	0	0	0	0	3	0	0	0	7	0	5	0
5	7	6	0	0	0	7	7	0	10	3	3	5	10	3	10	0	10	0	2	3	0	10	4	0	3	3	0	5	0
8	5	4	0	0	0	0	7	0	3	0	0	0	0	0	0	0	8.5	0	0	0	0	10	0	0	0	0	0	5	0
8	8	5	3	8	5	5	9	6	7	0	0	4	2	0	0	0	8	7	3	0	0	9	0	0	0	0	0	5	0
9	0	7	0	6	0	4	8	0	0	0	6	0	0	0	0	0	7	0	0	0	0	8	0	0	0	0	0	5	0
6	0	6	0	9	0	5	10	0	0	6	0	0	6	0	0	0	0	0	0	0	0	0	0	0	0	0	0	5	0
2	3	5	5	4	7	5	1	3	5	3	4	4	0	3	5	0	1	0	0	3	3	1	6	4	5	3	0	4	0
2.3	1.9	1.9	0	1.8	1.9	2.9	3.3	0	0	0	0	1.8	0	0	2.5	0	3.3	3.1	3.3	0	0	6.2	0	1.8	0	0	0	3.3	0
8	5	3	0	3	0	4	8	5	5	5	5	4	0	5	5	0	8	0	0	5	5	8	0	3	4	5	0	3	0
7	0	3	0	4	0	3	8	2	0	0	0	0	0	2	2	6	8	0	0	0	0	6	3	8	0	0	0	3	0
8	6	3	1	3	2	4	7	1	4	3	0	0	1	3	0	2	7	4	8	0	0	5	2	3	0	0	0	3	0
7	5	2	0	2	0	2	10	5	4	5	5	0	0	0	0	0	10	0	0	0	0	10	0	0	0	6	0	2	0
1	4	2	0	6	0	6	8	0	1	0	0	0	2	0	0	2	9	7	7	0	0	7	1	7	0	0	0	1	0
8	3	3	2	5	2	3	7	3	3	3	2	3	4	2	2	4	8	5	0	0	3	5	0	0	2	5	6	0	0
7	7	5	5	3	3	5	5	7	8	7	6	5	0	5	6	4	9	2	3	5	4	10	2	3	0	7	5	0	0
8	4	1	2	2	2	3	5	3	0	2	3	3	1	5	2	2	8	3	3	2	3	8	2	2	1	3	1	0	0
10	0	0	0	5	0	5	10	0	0	0	5	0	10	0	0	5	0	5	0	0	0	10	0	0	0	10	0	0	0
8	7	0	0	8	0	5	9	0	0	0	0	0	6	0	0	0	7	7	0	0	8	7	0	0	0	8	0	0	0
5	8	1	0	0	0	3	6	5	7	0	0	0	0	0	6	0	10	0	4	0	0	10	0	0	7	7	0	0	0
0	0	0	0	4	0	0	5	0	0	0	0	0	0	0	0	0	0	4	0	0	0	3	0	0	0	3	0	0	0
0	0	0	0	10	0	0	10	0	0	0	0	0	0	0	0	0	0	0	0	0	0	0	0	10	0	0	0	0	0
8	9	6	0	6	7	0	9	0	6	0	6	0	7	0	0	7	0	0	8	0	0	0	0	8	0	0	0	0	0
9	0	0	0	0	0	0	0	0	0	0	0	0	0	0	0	0	9	0	0	8	0	10	0	0	0	0	0	0	0
10	5	7	0	8	0	0	5	0	0	0	0	7	7	0	0	3	0	3	0	0	0	10	0	0	0	0	0	0	0
10	10	0	7	0	0	0	0	0	7	0	0	0	0	0	0	0	10	0	0	0	0	10	0	0	0	0	0	0	0
10	0	0	0	0	0	0	0	0	6	5	0	0	0	0	0	0	0	0	0	0	0	9.8	0	0	0	0	0	0	0
8	5	0	0	5	0	3	8	0	7	0	0	0	0	0	0	0	0	0	0	0	0	9	0	0	0	0	0	0	0
8	6	6	0	4	0	4	7	0	5	0	0	0	3	0	0	0	10	0	0	0	0	8	0	0	0	0	0	0	0
9	0	8	0	0	0	0	0	0	9	0	0	0	8	0	0	0	0	0	0	0	0	8	0	0	0	0	0	0	0
0	0	0	0	0	0	0	0	0	0	0	0	0	0	0	0	0	6	0	0	0	3	6	0	0	0	0	0	0	0
5	0	0	0	4	0	2	8	0	0	0	0	2	0	0	0	2	0	3	0	0	0	4	0	0	0	0	0	0	0
0	0	0	0	7	0	0	9	0	0	0	0	0	0	0	0	0	0	8	0	0	0	0	0	0	0	0	0	0	0
0	0	0	0	5	0	0	9	0	0	0	0	0	0	0	0	4	0	7	0	0	0	0	0	0	0	0	0	0	0
0	0	0	0	7	0	0	8	0	0	0	0	0	0	0	0	0	0	6	0	0	0	0	0	0	0	0	0	0	0
0	0	0	0	6	0	0	8	0	0	0	0	0	0	0	0	0	0	6	0	0	0	0	0	0	0	0	0	0	0
10	0	0	0	5	0	0	8	0	0	0	0	0	0	0	0	3	9	3	0	0	0	0	0	0	0	0	0	0	0
0	0	0	0	8	0	6	7	0	0	0	0	0	0	0	0	1	0	1	0	0	0	0	0	0	0	0	0	0	0
0	0	0	0	0	0	0	0	0	0	0	0	0	0	0	0	10	0	0	0	0	0	0	0	0	0	0	0	0	0
0	0	0	0	0	0	0	0	0	0	0	0	0	0	0	0	9	0	0	0	0	0	0	0	0	0	0	0	0	0
0	0	0	0	0	0	0	0	0	0	0	0	0	0	0	0	7	0	0	0	0	0	0	0	0	0	0	0	0	0
0	0	0	0	0	0	0	1	0	0	0	0	0	0	0	0	3	0	0	0	0	0	0	0	0	0	0	0	0	0
0	0	0	0	0	0	0	0	0	8	0	0	0	7	0	0	0	0	0	0	0	0	0	0	0	0	0	0	0	0
0	6	0	0	8	0	7	9	0	0	0	0	0	0	0	0	0	0	0	0	0	0	0	0	0	0	0	0	0	0
0	0	0	0	0	0	0	0	0	0	0	0	0	0	0	0	0	0	0	0	0	0	0	0	0	0	0	0	0	0
101	75	86	45	98	48	90	112	58	74	68	63	58	70	59	53	71	88	70	48	47	47	96	51	57	52	70	49	82	56

## Sheet: effective responses
Investigative Ophthalmology & Visual Science	8	8	8	3	9.5	8	9	10	8	9.2	10	9	10	10	10	7	8	9	9	8.5	10	10	7	6	10	10	3	10	7	8	9	7	3	8	7	6	6	10	6	7	4	6	9	9	10	9	6	1	0
American Journal of Ophthalmology	1	5	5	1	7	7	9	9	8	10	7	9	10	9	10	6	8	5	0	7	8	9	7	0	9	10	10	4	8	5	9	5	0	5	8	7	5	9.4	7	0	0	9.5	8	4	1	0	8	0	9
Ophthalmology	1	4	7	8	8.5	8	8	7	7	10	10	9.5	8	5	7	3	9	4	0	7	9	9	8	0	0	10	10	7	10	7	3	6	0	0	8	8	6	10	6	4	0	9.5	9	8	1	0	9	4	10
Jama Ophthalmology (changed from Arch Ophthalmol-Chic)	1	2	6	5	7	8	8	8	8	9.6	7	9	10	6	3	6	7	3	0	7	8	9	7	0	8	9	9	5	7	6	6	0	0	0	8	8	0	10	4	0	0	5	8	7	10	0	9	0	8
Experimental Eye Research	8	5	7	6	8	8	5	8	6	9.5	8	7.5	9	5	8	8	6	8	5	6	5	3	5	0	7	7	3	7	6	4	5	4	2	6	5	4	3	3	4	0	2	3	4	4	6	8	3	1	3
Survey of Ophthalmology	1	7	4	0	7	8	7	6	2	6	9	8.5	8	6	5	5	4	3	0	7.5	7	7	3	0	0	9	8	7	5	5	3	0	0	0	5	5	4	4	3	0	0	9	5	5	3	0	6	5	5
Graefes Archive for Clinical and Experimental Ophthalmology	1	3	1	2	7	5	6	4	6	4.3	6	8.5	9	7	6	4	7	5	0	7.5	8	5	7	3	8	10	5	5	5	6	4	0	0	0	7	3	0	5	2	0	2.1	8	3	6	3	0	3	3	0
Cornea	1	6	7	0	7	2	6	7	6	7.5	5	7.5	6	0	8	3	5	3	0	0	9	2	4	0	0	8	8	4	9	5	3	0	0	5	6	5	0	8	4	0	0	9.5	8	7	2	0	4	0	5
Retina-The Journal of Retinal and Vitreous Diseases	1	1	7	10	8	5	9	6	0	8.9	7	7	7	0	7	6	7	3	0	6.5	7	8	4	0	0	8	8	5	7	6	6	5	0	0	6	0	0	8	5	0	0	8	5	5	1	5	3	0	6
Current Opinion in Ophthalmology	1	6	5	0	6	5	4	5	2	2	4	6	9	7	7	1	3	2	0	0	8	4	4	0	0	5	8	7	7	5	4	5	0	7	8	5	4	5	4	0	0	7	5	2	1	0	9	3	3
Journal of Cataract and Refractive Surgery	1	4	6	0	5	5	6	6	8	9.2	7	6	7	0	5	3	6	2	0	0	8	3	4	0	0	7	10	5	9	3	4	0	0	0	6	7	0	7.5	2	0	0	9.5	6	3	1	0	3	0	5
Molecular Vision	5	6	7	4	7	7	7	8	0	8.2	6	7	6	0	6	5	0	5	5	5.5	6	7	7	0	9	8	8	7	7	5	6	6	0	0	6	5	4	4	4	0	3	2	5	4	6	9	4	1	3
Journal of Glaucoma	1	5	5	0	6	6	6	6	7	6.8	7	5.5	7	5	5	3	6	4	0	5	7	5	4	0	0	8	8	4	8	5	4	0	0	5	7	0	4	8	2	0	0	9.5	3	5	2	0	3	2	3
Journal of Neuro-Ophthalmology	1	3	5	0	8	6	5	7	6	5	7	5.5	7	8	7	2	6	2	0	5.5	7	8	5	0	0	5	8	4	7	5	5	6	0	0	7	0	0	4	3	0	0	5	3	5	2	0	4	0	3
Journal of Vision	5	5	8	0	8	5	0	5	9	7	6	4.5	6	6	6	2	6	3	0	6	6	1	4	10	7	1	8	5	7	4	6	0	10	8	4	0	3	2	5	7	0	1	3	5	1	0	2	4	4
Journal of Ophthalmology	1	4	7	7	7	2	0	4	7	3.2	3	6	7	0	5	3	4	4	0	3	6	1	6	0	0	2	8	5	7	5	5	5	0	0	5	0	5	4	7	0	0	8	2	5	1	0	1	2	1
Visual Neuroscience	10	9	9	9	8.5	8	8	8	8	7.2	7	7	7	7	7	7	7	7	7	6	6	6	6	6	6	5	5	5	5	5	5	5	5	5	4	4	4	4	4	4	3.5	3	3	3	3	3	2	2	2
Journal of Aapos	1	1	5	0	0	4	5	7	0	4.1	7	8	5	0	5	2	6	1	0	3	7	8	2	0	0	1	10	8	0	4	3	0	0	0	7	0	0	8	2	0	0	9.5	4	1	1	0	4	0	0
Journal of Pediatric Ophthalmology & Strabismus	1	2	4	0	0	2	0	6	0	4.3	5	6.5	7	0	4	2	5	3	0	2	6	4	4	0	0	6	8	5	7	4	4	0	0	0	5	0	0	4	2	0	0	8	3	5	2	0	3	0	4
Optometry and Vision Science	1	3	6	0	0	7	0	7	5	1.8	8	4	6	9	6	2	7	1	0	4	10	1	5	5	0	1	8	5	6	3	5	0	4	4	6	0	0	1	6	0	0	1	3	8	1	0	2	0	2
Journal of Ocular Pharmacology and Therapeutics	1	4	6	0	7	2	0	5	0	3.5	5	5	7	0	3	4	0	4	0	4.5	6	1	7	0	0	5	8	7	7	4	5	0	0	0	5	4	0	3.5	3	0	3	3	3	5	1	0	2	4	2
Journal of Refractive Surgery	1	2	4	0	0	2	0	4	7	4.9	5	6	7	0	3	2	0	1	0	0	6	1	3	0	0	5	10	5	9	5	3	0	0	0	4	0	0	6	3	0	0	5	2	6	2	0	2	0	3
Seminars in Ophthalmology	1	8	4	0	7	4	0	0	0	3.5	5	7.5	5	5	3	2	4	3	0	0	7	4	3	0	0	6	8	7	5	5	2	0	0	0	6	5	4	2	6	0	0	3	4	3	1	0	2	5	2
Ophthalmic Plastic and Reconstructive Surgery	1	1	4	0	0	2	0	0	0	4.2	3	9	7	0	5	1	0	3	0	0	7	4	3	0	0	7	8	5	7	4	4	0	0	0	7	0	0	8	3	0	0	9.5	3	6	1	0	8	5	5
Ophthalmic Surgery Lasers & Imaging Retina	1	1	6	0	0	2	0	5	5	2.1	3	5	7	0	4	1	6	3	0	0	6	2	3	0	0	5	8	5	6	3	4	0	0	0	5	2	0	6.5	4	0	0	3	3	5	1	0	2	0	3
Ocular Surface	1	1	4	0	0	2	0	6	0	3	3	6.5	6	0	4	2	0	3	0	0	6	2	5	0	0	1	8	4	8	5	3	0	0	0	4	0	0	3	3	0	0	2	5	6	1	0	3	0	2
Ophthalmic Genetics	1	2	7	0	0	6	0	0	0	4.9	3	8	7	0	5	3	0	3	0	4.5	5	5	6	0	0	5	8	5	7	4	4	0	0	0	6	0	3	2.5	4	0	0	2	4	4	1	0	4	0	2
Optometry-Journal of the American Optometric Association	1	3	5	0	0	7	0	1	3	1.5	7	4	6	3	5	2	5	1	0	3	5	1	4	0	0	1	8	5	7	5	5	0	0	0	7	0	0	1	5	0	0	1	3	8	1	0	4	0	2
Eye & Contact Lens-Science and Clinical Practice	1	1	1	0	6	2	0	5	0	2.2	4	4	7	0	8	0	0	3	0	0	9	2	4	0	0	1	2	5	5	5	4	0	0	0	4	0	0	2	2	0	0	3	2	5	1	0	2	0	0
Cutaneous and Ocular Toxicology	1	1	3	0	4	2	0	0	0	3.5	1	5	5	0	4	0	0	2	0	0	3	1	3	0	0	1	5	5	5	5	1	0	0	0	4	0	0	3	3	0	0	5	2	2	1	0	2	0	1
[truncated: 63 more columns]
